# Supplementary material for: Structural basis of Notch O-glucosylation and O–xylosylation by mammalian protein–O-glucosyltransferase 1 (POGLUT1)
Source: Nat Commun. 2017 Aug 4;8:185. doi: 10.1038/s41467-017-00255-7 (PMC5543122; doi:10.1038/s41467-017-00255-7)
Supplement: Supplementary file 3 — Supplementary Data 2 [file 41467_2017_255_MOESM3_ESM.xlsx]

## Sheet: EGF_stats
speices	phylum		hEGF counts	cEGF counts	lamEGF counts	intEGF counts		O-Glc motif in hEGFs	O-Glc motif in cEGFs	O-Glc motif in lamEGFs	O-Glc motif in intEGFs		O-Glc% in hEGFs	O-Glc% in cEGFs	O-Glc% in lamEGFs	O-Glc% in intEGFs
all 339 animal species			156201	160742	73940	5903		38054	2534	0	0		24.3622	1.57644	0	0
[Acanthisitta chloris]	Chordata		438	432	262	23		113	12	0	0		25.7991	2.77778	0	0
[Acinonyx jubatus]	Chordata		488	497	204	24		111	8	0	0		22.7459	1.60966	0	0
[Acromyrmex echinatior]	Arthropoda		221	464	98	4		50	2	0	0		22.6244	0.431034	0	0
[Acyrthosiphon pisum]	Arthropoda		243	422	101	4		48	1	0	0		19.7531	0.236967	0	0
[Aedes aegypti]	Arthropoda		209	403	99	3		49	0	0	0		23.445	0	0	0
[Aedes albopictus]	Arthropoda		131	188	86	4		22	0	0	0		16.7939	0	0	0
[Ailuropoda melanoleuca]	Chordata		592	551	306	30		145	8	0	0		24.4932	1.45191	0	0
[Alligator mississippiensis]	Chordata		599	560	348	27		157	11	0	0		26.2104	1.96429	0	0
[Alligator sinensis]	Chordata		546	540	316	25		140	10	0	0		25.641	1.85185	0	0
[Amazona aestiva]	Chordata		423	365	222	22		123	7	0	0		29.078	1.91781	0	0
[Amphimedon queenslandica]	Porifera		388	620	62	5		62	0	0	0		15.9794	0	0	0
[Amyelois transitella]	Arthropoda		189	561	101	6		38	5	0	0		20.1058	0.891266	0	0
[Anas platyrhynchos]	Chordata		511	479	275	26		138	12	0	0		27.0059	2.50522	0	0
[Ancylostoma ceylanicum]	Nematoda		257	431	125	3		14	1	0	0		5.44747	0.232019	0	0
[Ancylostoma duodenale]	Nematoda		106	218	71	2		4	0	0	0		3.77358	0	0	0
[Anolis carolinensis]	Chordata		603	545	334	27		145	10	0	0		24.0464	1.83486	0	0
[Anopheles darlingi]	Arthropoda		193	341	82	3		43	2	0	0		22.2798	0.58651	0	0
[Anopheles gambiae]	Arthropoda		227	342	92	3		49	1	0	0		21.5859	0.292398	0	0
[Anopheles sinensis]	Arthropoda		206	311	81	2		47	0	0	0		22.8155	0	0	0
[Anser cygnoides]	Chordata		505	491	282	26		132	12	0	0		26.1386	2.44399	0	0
[Aotus nancymaae]	Chordata		613	508	309	30		149	9	0	0		24.3067	1.77165	0	0
[Apaloderma vittatum]	Chordata		430	399	219	20		109	11	0	0		25.3488	2.75689	0	0
[Apis dorsata]	Arthropoda		219	496	97	6		50	7	0	0		22.8311	1.41129	0	0
[Apis florea]	Arthropoda		220	536	99	6		50	7	0	0		22.7273	1.30597	0	0
[Apis mellifera]	Arthropoda		227	569	94	6		53	7	0	0		23.348	1.23023	0	0
[Aplysia californica]	Mollusca		644	743	175	7		96	18	0	0		14.9068	2.42261	0	0
[Aptenodytes forsteri]	Chordata		515	486	309	24		134	13	0	0		26.0194	2.6749	0	0
[Apteryx australis]	Chordata		477	454	256	26		121	9	0	0		25.3669	1.98238	0	0
[Aquila chrysaetos]	Chordata		526	519	338	26		138	11	0	0		26.2357	2.11946	0	0
[Ascaris suum]	Nematoda		143	268	58	2		16	0	0	0		11.1888	0	0	0
[Astyanax mexicanus]	Chordata		773	607	345	28		186	17	0	0		24.0621	2.80066	0	0
[Athalia rosae]	Arthropoda		235	465	112	8		58	2	0	0		24.6809	0.430108	0	0
[Atta cephalotes]	Arthropoda		213	466	96	4		49	3	0	0		23.0047	0.643777	0	0
[Austrofundulus limnaeus]	Chordata		792	653	362	29		197	17	0	0		24.8737	2.60337	0	0
[Bactrocera cucurbitae]	Arthropoda		240	541	92	4		44	1	0	0		18.3333	0.184843	0	0
[Bactrocera dorsalis]	Arthropoda		237	520	87	4		47	1	0	0		19.8312	0.192308	0	0
[Bactrocera oleae]	Arthropoda		231	535	92	3		44	1	0	0		19.0476	0.186916	0	0
[Balaenoptera acutorostrata]	Chordata		595	557	299	27		140	8	0	0		23.5294	1.43627	0	0
[Balearica regulorum]	Chordata		417	388	217	20		111	10	0	0		26.6187	2.57732	0	0
[Biomphalaria glabrata]	Mollusca		762	1028	200	3		106	13	0	0		13.9108	1.26459	0	0
[Bison bison]	Chordata		521	541	316	27		126	9	0	0		24.1843	1.66359	0	0
[Bombus impatiens]	Arthropoda		226	500	95	6		54	10	0	0		23.8938	2	0	0
[Bombus terrestris]	Arthropoda		226	510	95	6		54	9	0	0		23.8938	1.76471	0	0
[Bombyx mori]	Arthropoda		212	571	112	6		52	6	0	0		24.5283	1.05079	0	0
[Bos mutus]	Chordata		569	562	313	27		139	10	0	0		24.4288	1.77936	0	0
[Bos taurus]	Chordata		601	595	334	31		143	9	0	0		23.7937	1.51261	0	0
[Branchiostoma floridae]	Chordata		1630	1225	480	9		607	12	0	0		37.2393	0.979592	0	0
[Brugia malayi]	Nematoda		156	180	100	4		10	0	0	0		6.41026	0	0	0
[Bubalus bubalis]	Chordata		594	552	326	30		146	10	0	0		24.5791	1.81159	0	0
[Buceros rhinoceros]	Chordata		415	400	251	17		114	11	0	0		27.4699	2.75	0	0
[Caenorhabditis brenneri]	Nematoda		254	345	114	3		7	2	0	0		2.75591	0.57971	0	0
[Caenorhabditis briggsae]	Nematoda		284	335	118	3		6	0	0	0		2.11268	0	0	0
[Caenorhabditis elegans]	Nematoda		294	348	131	3		10	0	0	0		3.40136	0	0	0
[Caenorhabditis remanei]	Nematoda		292	351	134	3		7	0	0	0		2.39726	0	0	0
[Calidris pugnax]	Chordata		522	515	323	26		132	11	0	0		25.2874	2.13592	0	0
[Callithrix jacchus]	Chordata		612	528	308	29		143	8	0	0		23.366	1.51515	0	0
[Callorhinchus milii]	Chordata		569	558	315	30		151	6	0	0		26.5378	1.07527	0	0
[Calypte anna]	Chordata		504	468	293	25		135	14	0	0		26.7857	2.99145	0	0
[Camelus bactrianus]	Chordata		576	537	289	28		137	11	0	0		23.7847	2.04842	0	0
[Camelus dromedarius]	Chordata		578	538	290	26		139	10	0	0		24.0484	1.85874	0	0
[Camelus ferus]	Chordata		569	574	286	27		131	11	0	0		23.0228	1.91638	0	0
[Camponotus floridanus]	Arthropoda		222	454	96	4		51	1	0	0		22.973	0.220264	0	0
[Canis lupus]	Chordata		617	568	318	30		152	9	0	0		24.6353	1.58451	0	0
[Capitella teleta]	Annelida		723	457	187	6		307	15	0	0		42.462	3.28228	0	0
[Capra hircus]	Chordata		538	552	284	28		134	8	0	0		24.9071	1.44928	0	0
[Caprimulgus carolinensis]	Chordata		416	428	239	21		107	12	0	0		25.7212	2.80374	0	0
[Cariama cristata]	Chordata		400	410	249	17		103	9	0	0		25.75	2.19512	0	0
[Cathartes aura]	Chordata		173	203	85	15		31	5	0	0		17.9191	2.46305	0	0
[Cavia porcellus]	Chordata		583	546	314	30		147	9	0	0		25.2144	1.64835	0	0
[Cephus cinctus]	Arthropoda		225	456	95	6		58	1	0	0		25.7778	0.219298	0	0
[Cerapachys biroi]	Arthropoda		230	522	96	6		58	3	0	0		25.2174	0.574713	0	0
[Ceratitis capitata]	Arthropoda		245	563	92	4		48	2	0	0		19.5918	0.35524	0	0
[Ceratosolen solmsi]	Arthropoda		213	371	93	4		46	3	0	0		21.5962	0.808625	0	0
[Ceratotherium simum]	Chordata		620	571	319	30		149	10	0	0		24.0323	1.75131	0	0
[Cercocebus atys]	Chordata		626	553	321	30		146	9	0	0		23.3227	1.62749	0	0
[Chaetura pelagica]	Chordata		523	492	292	23		136	13	0	0		26.0038	2.64228	0	0
[Charadrius vociferus]	Chordata		518	475	291	26		129	13	0	0		24.9035	2.73684	0	0
[Chelonia mydas]	Chordata		551	533	318	29		146	12	0	0		26.4973	2.25141	0	0
[Chinchilla lanigera]	Chordata		589	553	313	30		145	9	0	0		24.618	1.62749	0	0
[Chlamydotis macqueenii]	Chordata		402	394	210	20		107	9	0	0		26.6169	2.28426	0	0
[Chlorocebus sabaeus]	Chordata		639	544	327	31		152	9	0	0		23.7872	1.65441	0	0
[Chrysemys picta]	Chordata		623	684	357	29		163	12	0	0		26.1637	1.75439	0	0
[Chrysochloris asiatica]	Chordata		585	539	316	30		138	8	0	0		23.5897	1.48423	0	0
[Cimex lectularius]	Arthropoda		254	420	89	3		50	2	0	0		19.685	0.47619	0	0
[Ciona intestinalis]	Chordata		596	895	152	8		139	27	0	0		23.3221	3.01676	0	0
[Clonorchis sinensis]	Platyhelminthes		139	111	73	1		7	0	0	0		5.03597	0	0	0
[Clupea harengus]	Chordata		730	730	386	32		156	13	0	0		21.3699	1.78082	0	0
[Colius striatus]	Chordata		361	383	191	17		82	12	0	0		22.7147	3.13316	0	0
[Colobus angolensis]	Chordata		617	535	302	30		146	10	0	0		23.6629	1.86916	0	0
[Columba livia]	Chordata		526	487	316	25		131	12	0	0		24.9049	2.46407	0	0
[Condylura cristata]	Chordata		477	478	253	25		97	6	0	0		20.3354	1.25523	0	0
[Copidosoma floridanum]	Arthropoda		207	336	94	3		51	2	0	0		24.6377	0.595238	0	0
[Corvus brachyrhynchos]	Chordata		515	483	322	23		135	11	0	0		26.2136	2.27743	0	0
[Corvus cornix]	Chordata		491	464	298	26		136	11	0	0		27.6986	2.37069	0	0
[Coturnix japonica]	Chordata		569	522	359	28		146	12	0	0		25.6591	2.29885	0	0
[Crassostrea gigas]	Mollusca		1644	890	259	25		332	7	0	0		20.1946	0.786517	0	0
[Cricetulus griseus]	Chordata		621	597	348	30		150	10	0	0		24.1546	1.67504	0	0
[Cuculus canorus]	Chordata		550	466	322	26		148	11	0	0		26.9091	2.36052	0	0
[Culex quinquefasciatus]	Arthropoda		177	343	96	6		29	0	0	0		16.3842	0	0	0
[Cynoglossus semilaevis]	Chordata		813	645	381	31		195	13	0	0		23.9852	2.0155	0	0
[Cyprinodon variegatus]	Chordata		769	651	340	31		182	14	0	0		23.6671	2.15054	0	0
[Cyprinus carpio]	Chordata		984	725	455	45		230	15	0	0		23.374	2.06897	0	0
[Danaus plexippus]	Arthropoda		161	498	94	5		30	5	0	0		18.6335	1.00402	0	0
[Danio rerio]	Chordata		835	743	417	38		207	12	0	0		24.7904	1.61507	0	0
[Daphnia pulex]	Arthropoda		245	300	80	5		40	7	0	0		16.3265	2.33333	0	0
[Dasypus novemcinctus]	Chordata		517	536	297	29		109	12	0	0		21.0832	2.23881	0	0
[Dendroctonus ponderosae]	Arthropoda		206	445	95	7		39	1	0	0		18.932	0.224719	0	0
[Diachasma alloeum]	Arthropoda		227	494	96	6		54	5	0	0		23.7885	1.01215	0	0
[Diaphorina citri]	Arthropoda		174	200	91	3		33	4	0	0		18.9655	2	0	0
[Dictyocaulus viviparus]	Nematoda		114	248	81	4		5	1	0	0		4.38596	0.403226	0	0
[Dinoponera quadriceps]	Arthropoda		228	472	98	6		56	2	0	0		24.5614	0.423729	0	0
[Dipodomys ordii]	Chordata		549	531	313	29		130	11	0	0		23.6794	2.07156	0	0
[Diuraphis noxia]	Arthropoda		218	368	97	2		47	1	0	0		21.5596	0.271739	0	0
[Drosophila ananassae]	Arthropoda		241	525	95	3		47	0	0	0		19.5021	0	0	0
[Drosophila busckii]	Arthropoda		211	201	93	2		43	0	0	0		20.3791	0	0	0
[Drosophila erecta]	Arthropoda		242	522	93	3		46	1	0	0		19.0083	0.191571	0	0
[Drosophila grimshawi]	Arthropoda		234	335	89	3		46	0	0	0		19.6581	0	0	0
[Drosophila melanogaster]	Arthropoda		249	528	94	3		46	1	0	0		18.4739	0.189394	0	0
[Drosophila mojavensis]	Arthropoda		240	474	93	3		51	0	0	0		21.25	0	0	0
[Drosophila persimilis]	Arthropoda		212	217	71	1		43	0	0	0		20.283	0	0	0
[Drosophila pseudoobscura]	Arthropoda		236	507	92	3		46	1	0	0		19.4915	0.197239	0	0
[Drosophila sechellia]	Arthropoda		213	419	82	3		39	1	0	0		18.3099	0.238663	0	0
[Drosophila simulans]	Arthropoda		247	523	96	3		47	1	0	0		19.0283	0.191205	0	0
[Drosophila virilis]	Arthropoda		236	531	93	3		49	0	0	0		20.7627	0	0	0
[Drosophila willistoni]	Arthropoda		232	483	91	3		44	1	0	0		18.9655	0.207039	0	0
[Drosophila yakuba]	Arthropoda		244	237	93	3		47	0	0	0		19.2623	0	0	0
[Dufourea novaeangliae]	Arthropoda		207	555	94	6		48	4	0	0		23.1884	0.720721	0	0
[Echinococcus granulosus]	Platyhelminthes		167	108	77	0		4	1	0	0		2.39521	0.925926	0	0
[Echinococcus multilocularis]	Platyhelminthes		165	96	72	0		4	1	0	0		2.42424	1.04167	0	0
[Echinops telfairi]	Chordata		543	502	284	30		123	7	0	0		22.6519	1.39442	0	0
[Egretta garzetta]	Chordata		504	455	268	26		130	12	0	0		25.7937	2.63736	0	0
[Elephantulus edwardii]	Chordata		597	543	312	30		142	9	0	0		23.7856	1.65746	0	0
[Eptesicus fuscus]	Chordata		571	479	325	30		137	7	0	0		23.993	1.46138	0	0
[Equus asinus]	Chordata		618	571	313	30		146	9	0	0		23.6246	1.57618	0	0
[Equus caballus]	Chordata		565	540	304	30		138	9	0	0		24.4248	1.66667	0	0
[Equus przewalskii]	Chordata		556	525	290	29		135	10	0	0		24.2806	1.90476	0	0
[Erinaceus europaeus]	Chordata		567	488	295	28		132	5	0	0		23.2804	1.02459	0	0
[Esox lucius]	Chordata		841	740	412	33		200	18	0	0		23.7812	2.43243	0	0
[Eurypyga helias]	Chordata		415	373	215	23		109	10	0	0		26.2651	2.68097	0	0
[Exaiptasia pallida]	Cnidaria		994	524	204	6		188	0	0	0		18.9135	0	0	0
[Falco cherrug]	Chordata		511	489	312	25		135	11	0	0		26.4188	2.24949	0	0
[Falco peregrinus]	Chordata		515	501	313	25		132	13	0	0		25.6311	2.59481	0	0
[Felis catus]	Chordata		591	554	305	30		134	9	0	0		22.6734	1.62455	0	0
[Ficedula albicollis]	Chordata		500	482	331	25		124	12	0	0		24.8	2.48963	0	0
[Fopius arisanus]	Arthropoda		227	427	94	6		49	4	0	0		21.5859	0.936768	0	0
[Fukomys damarensis]	Chordata		567	533	307	24		133	9	0	0		23.4568	1.68856	0	0
[Fulmarus glacialis]	Chordata		390	388	196	19		102	8	0	0		26.1538	2.06186	0	0
[Fundulus heteroclitus]	Chordata		782	605	355	28		196	11	0	0		25.0639	1.81818	0	0
[Galeopterus variegatus]	Chordata		571	519	311	30		139	9	0	0		24.3433	1.7341	0	0
[Gallus gallus]	Chordata		583	543	364	28		149	13	0	0		25.5575	2.39411	0	0
[Gavia stellata]	Chordata		379	376	206	17		100	10	0	0		26.3852	2.65957	0	0
[Gekko japonicus]	Chordata		542	503	302	28		134	13	0	0		24.7232	2.58449	0	0
[Geospiza fortis]	Chordata		473	468	304	25		118	11	0	0		24.9471	2.35043	0	0
[Gorilla gorilla]	Chordata		547	505	286	29		133	9	0	0		24.3144	1.78218	0	0
[Habropoda laboriosa]	Arthropoda		214	514	90	6		53	5	0	0		24.7664	0.972763	0	0
[Haemonchus contortus]	Nematoda		194	212	93	3		9	1	0	0		4.63918	0.471698	0	0
[Haliaeetus albicilla]	Chordata		368	391	183	11		102	9	0	0		27.7174	2.30179	0	0
[Haliaeetus leucocephalus]	Chordata		509	514	331	26		137	10	0	0		26.9155	1.94553	0	0
[Halyomorpha halys]	Arthropoda		234	382	115	2		55	4	0	0		23.5043	1.04712	0	0
[Haplochromis burtoni]	Chordata		820	642	380	31		206	13	0	0		25.122	2.02492	0	0
[Harpegnathos saltator]	Arthropoda		222	483	98	6		54	3	0	0		24.3243	0.621118	0	0
[Helobdella robusta]	Annelida		398	380	165	3		90	5	0	0		22.6131	1.31579	0	0
[Heterocephalus glaber]	Chordata		604	559	338	30		139	10	0	0		23.0132	1.78891	0	0
[Homo sapiens]	Chordata		653	606	350	30		153	13	0	0		23.4303	2.14521	0	0
[Hydra vulgaris]	Cnidaria		332	622	168	8		26	2	0	0		7.83133	0.321543	0	0
[Hymenolepis microstoma]	Platyhelminthes		144	61	72	0		2	0	0	0		1.38889	0	0	0
[Ictidomys tridecemlineatus]	Chordata		618	537	329	30		151	11	0	0		24.4337	2.04842	0	0
[Ixodes scapularis]	Arthropoda		173	190	63	2		47	3	0	0		27.1676	1.57895	0	0
[Jaculus jaculus]	Chordata		580	498	318	30		140	8	0	0		24.1379	1.60643	0	0
[Larimichthys crocea]	Chordata		847	735	443	32		210	17	0	0		24.7934	2.31293	0	0
[Lasius niger]	Arthropoda		143	176	77	2		39	1	0	0		27.2727	0.568182	0	0
[Latimeria chalumnae]	Chordata		285	226	89	21		72	6	0	0		25.2632	2.65487	0	0
[Lepisosteus oculatus]	Chordata		603	659	324	31		146	16	0	0		24.2123	2.42792	0	0
[Leptonychotes weddellii]	Chordata		551	516	231	27		135	10	0	0		24.5009	1.93798	0	0
[Leptosomus discolor]	Chordata		445	443	242	19		120	12	0	0		26.9663	2.7088	0	0
[Limulus polyphemus]	Arthropoda		589	541	245	13		164	6	0	0		27.8438	1.10906	0	0
[Linepithema humile]	Arthropoda		228	471	98	6		51	3	0	0		22.3684	0.636943	0	0
[Lingula anatina]	Brachiopoda		1725	1391	236	10		744	15	0	0		43.1304	1.07836	0	0
[Lipotes vexillifer]	Chordata		584	546	295	29		145	9	0	0		24.8288	1.64835	0	0
[Loa loa]	Nematoda		175	236	120	4		11	0	0	0		6.28571	0	0	0
[Lottia gigantea]	Mollusca		633	276	210	8		134	8	0	0		21.169	2.89855	0	0
[Loxodonta africana]	Chordata		586	539	282	28		137	8	0	0		23.3788	1.48423	0	0
[Lucilia cuprina]	Arthropoda		224	529	77	6		45	1	0	0		20.0893	0.189036	0	0
[Macaca fascicularis]	Chordata		639	567	342	30		151	11	0	0		23.6307	1.94004	0	0
[Macaca mulatta]	Chordata		639	557	329	30		152	10	0	0		23.7872	1.79533	0	0
[Macaca nemestrina]	Chordata		622	543	335	30		143	10	0	0		22.9904	1.84162	0	0
[Manacus vitellinus]	Chordata		477	417	288	22		128	11	0	0		26.8344	2.63789	0	0
[Mandrillus leucophaeus]	Chordata		579	552	295	29		133	11	0	0		22.9706	1.99275	0	0
[Marmota marmota]	Chordata		603	537	318	28		149	11	0	0		24.7098	2.04842	0	0
[Maylandia zebra]	Chordata		811	665	397	31		201	13	0	0		24.7842	1.95489	0	0
[Megachile rotundata]	Arthropoda		229	570	91	6		51	4	0	0		22.2707	0.701754	0	0
[Meleagris gallopavo]	Chordata		503	500	319	18		123	15	0	0		24.4533	3	0	0
[Melipona quadrifasciata]	Arthropoda		204	457	80	5		50	8	0	0		24.5098	1.75055	0	0
[Melopsittacus undulatus]	Chordata		475	506	298	24		120	9	0	0		25.2632	1.77866	0	0
[Merops nubicus]	Chordata		372	382	177	17		106	10	0	0		28.4946	2.6178	0	0
[Mesitornis unicolor]	Chordata		440	422	220	23		120	11	0	0		27.2727	2.60664	0	0
[Mesocricetus auratus]	Chordata		580	475	304	27		142	5	0	0		24.4828	1.05263	0	0
[Metaseiulus occidentalis]	Arthropoda		204	151	125	3		42	0	0	0		20.5882	0	0	0
[Microcebus murinus]	Chordata		614	541	321	32		141	9	0	0		22.9642	1.66359	0	0
[Microplitis demolitor]	Arthropoda		230	1089	95	6		53	1	0	0		23.0435	0.0918274	0	0
[Microtus ochrogaster]	Chordata		595	536	300	32		145	5	0	0		24.3697	0.932836	0	0
[Monodelphis domestica]	Chordata		598	511	317	27		149	10	0	0		24.9164	1.95695	0	0
[Monomorium pharaonis]	Arthropoda		223	459	101	6		53	3	0	0		23.7668	0.653595	0	0
[Mus musculus]	Chordata		640	568	340	33		153	6	0	0		23.9062	1.05634	0	0
[Musca domestica]	Arthropoda		244	580	93	3		47	1	0	0		19.2623	0.172414	0	0
[Mustela putorius]	Chordata		627	568	307	30		152	10	0	0		24.2424	1.76056	0	0
[Myotis brandtii]	Chordata		493	495	265	26		104	11	0	0		21.0953	2.22222	0	0
[Myotis davidii]	Chordata		458	481	270	29		99	11	0	0		21.6157	2.2869	0	0
[Myotis lucifugus]	Chordata		457	482	248	27		106	8	0	0		23.1947	1.65975	0	0
[Nannospalax galili]	Chordata		574	530	327	29		132	8	0	0		22.9965	1.50943	0	0
[Nasonia vitripennis]	Arthropoda		216	464	95	7		51	2	0	0		23.6111	0.431034	0	0
[Necator americanus]	Nematoda		140	241	80	1		9	0	0	0		6.42857	0	0	0
[Nematostella vectensis]	Cnidaria		725	380	170	13		232	3	0	0		32	0.789474	0	0
[Neodiprion lecontei]	Arthropoda		241	569	100	6		57	4	0	0		23.6515	0.702988	0	0
[Neolamprologus brichardi]	Chordata		739	564	346	26		186	10	0	0		25.1691	1.77305	0	0
[Nestor notabilis]	Chordata		424	402	241	19		114	8	0	0		26.8868	1.99005	0	0
[Nipponia nippon]	Chordata		539	495	318	26		147	11	0	0		27.2727	2.22222	0	0
[Nomascus leucogenys]	Chordata		589	522	307	29		139	12	0	0		23.5993	2.29885	0	0
[Notothenia coriiceps]	Chordata		653	474	264	24		159	10	0	0		24.3492	2.1097	0	0
[Ochotona princeps]	Chordata		591	512	285	29		140	6	0	0		23.6887	1.17188	0	0
[Octodon degus]	Chordata		578	525	303	30		141	11	0	0		24.3945	2.09524	0	0
[Octopus bimaculoides]	Mollusca		581	431	166	16		159	5	0	0		27.3666	1.16009	0	0
[Odobenus rosmarus]	Chordata		620	558	302	30		149	9	0	0		24.0323	1.6129	0	0
[Oesophagostomum dentatum]	Nematoda		105	193	75	4		7	0	0	0		6.66667	0	0	0
[Oikopleura dioica]	Chordata		407	969	146	4		32	11	0	0		7.86241	1.13519	0	0
[Oncorhynchus mykiss]	Chordata		767	599	382	35		180	21	0	0		23.4681	3.50584	0	0
[Operophtera brumata]	Arthropoda		153	423	60	3		33	6	0	0		21.5686	1.41844	0	0
[Ophiophagus hannah]	Chordata		339	311	95	9		95	6	0	0		28.0236	1.92926	0	0
[Opisthocomus hoazin]	Chordata		473	464	229	24		119	16	0	0		25.1586	3.44828	0	0
[Opisthorchis viverrini]	Platyhelminthes		124	91	63	0		4	0	0	0		3.22581	0	0	0
[Orcinus orca]	Chordata		604	551	294	29		143	9	0	0		23.6755	1.63339	0	0
[Oreochromis niloticus]	Chordata		784	677	410	32		191	14	0	0		24.3622	2.06795	0	0
[Ornithorhynchus anatinus]	Chordata		459	384	220	24		111	7	0	0		24.183	1.82292	0	0
[Orussus abietinus]	Arthropoda		227	281	97	4		58	4	0	0		25.5507	1.42349	0	0
[Orycteropus afer]	Chordata		607	521	311	30		143	7	0	0		23.5585	1.34357	0	0
[Oryctes borbonicus]	Arthropoda		164	296	61	11		39	1	0	0		23.7805	0.337838	0	0
[Oryctolagus cuniculus]	Chordata		548	519	297	29		120	10	0	0		21.8978	1.92678	0	0
[Oryzias latipes]	Chordata		779	609	364	27		194	9	0	0		24.9037	1.47783	0	0
[Otolemur garnettii]	Chordata		616	498	309	29		148	8	0	0		24.026	1.60643	0	0
[Ovis aries]	Chordata		620	607	365	29		145	12	0	0		23.3871	1.97694	0	0
[Pan paniscus]	Chordata		594	553	309	27		139	10	0	0		23.4007	1.80832	0	0
[Pan troglodytes]	Chordata		613	561	299	30		151	9	0	0		24.633	1.60428	0	0
[Panthera tigris]	Chordata		489	521	228	26		106	9	0	0		21.6769	1.72745	0	0
[Pantholops hodgsonii]	Chordata		523	528	267	24		132	10	0	0		25.239	1.89394	0	0
[Papilio machaon]	Arthropoda		206	540	99	5		43	8	0	0		20.8738	1.48148	0	0
[Papilio polytes]	Arthropoda		178	454	75	2		37	4	0	0		20.7865	0.881057	0	0
[Papilio xuthus]	Arthropoda		233	556	105	5		52	5	0	0		22.3176	0.899281	0	0
[Papio anubis]	Chordata		615	537	324	28		145	10	0	0		23.5772	1.8622	0	0
[Parus major]	Chordata		560	504	354	26		149	10	0	0		26.6071	1.98413	0	0
[Pediculus humanus]	Arthropoda		241	203	95	4		55	4	0	0		22.8216	1.97044	0	0
[Pelecanus crispus]	Chordata		410	399	220	20		109	9	0	0		26.5854	2.25564	0	0
[Pelodiscus sinensis]	Chordata		497	516	269	19		132	10	0	0		26.5594	1.93798	0	0
[Peromyscus maniculatus]	Chordata		601	540	311	32		149	6	0	0		24.792	1.11111	0	0
[Phaethon lepturus]	Chordata		393	405	196	15		107	10	0	0		27.2265	2.46914	0	0
[Phalacrocorax carbo]	Chordata		363	374	210	18		97	10	0	0		26.7218	2.6738	0	0
[Phoenicopterus ruber]	Chordata		202	241	68	15		54	5	0	0		26.7327	2.07469	0	0
[Physeter catodon]	Chordata		542	502	288	25		127	9	0	0		23.4317	1.79283	0	0
[Picoides pubescens]	Chordata		515	476	284	24		148	11	0	0		28.7379	2.31092	0	0
[Plutella xylostella]	Arthropoda		169	555	87	4		39	5	0	0		23.0769	0.900901	0	0
[Podiceps cristatus]	Chordata		171	141	69	8		57	5	0	0		33.3333	3.5461	0	0
[Poecilia formosa]	Chordata		810	643	383	29		207	18	0	0		25.5556	2.79938	0	0
[Poecilia latipinna]	Chordata		816	680	368	31		207	17	0	0		25.3676	2.5	0	0
[Poecilia mexicana]	Chordata		807	673	361	31		206	20	0	0		25.5266	2.97177	0	0
[Poecilia reticulata]	Chordata		797	667	355	31		207	16	0	0		25.9724	2.3988	0	0
[Pogonomyrmex barbatus]	Arthropoda		217	467	96	5		51	2	0	0		23.5023	0.428266	0	0
[Polistes canadensis]	Arthropoda		227	547	94	5		52	4	0	0		22.9075	0.731261	0	0
[Polistes dominula]	Arthropoda		229	551	95	5		50	4	0	0		21.8341	0.725953	0	0
[Pongo abelii]	Chordata		560	523	266	29		124	10	0	0		22.1429	1.91205	0	0
[Priapulus caudatus]	Priapulida		468	331	148	2		78	3	0	0		16.6667	0.906344	0	0
[Pristionchus pacificus]	Nematoda		151	157	50	1		10	1	0	0		6.62252	0.636943	0	0
[Propithecus coquereli]	Chordata		586	545	312	28		137	10	0	0		23.3788	1.83486	0	0
[Protobothrops mucrosquamatus]	Chordata		493	479	292	28		120	8	0	0		24.3408	1.67015	0	0
[Pseudopodoces humilis]	Chordata		524	522	346	26		134	12	0	0		25.5725	2.29885	0	0
[Pterocles gutturalis]	Chordata		417	409	200	18		105	13	0	0		25.1799	3.17848	0	0
[Pteropus alecto]	Chordata		585	542	310	30		137	10	0	0		23.4188	1.84502	0	0
[Pteropus vampyrus]	Chordata		572	525	289	29		135	13	0	0		23.6014	2.47619	0	0
[Pundamilia nyererei]	Chordata		765	615	349	31		186	14	0	0		24.3137	2.27642	0	0
[Pygoscelis adeliae]	Chordata		494	467	273	26		131	11	0	0		26.5182	2.35546	0	0
[Python bivittatus]	Chordata		518	493	322	27		138	10	0	0		26.6409	2.0284	0	0
[Rattus norvegicus]	Chordata		619	541	337	31		149	7	0	0		24.0711	1.2939	0	0
[Rhinopithecus roxellana]	Chordata		600	542	312	30		136	9	0	0		22.6667	1.66052	0	0
[Saccoglossus kowalevskii]	Hemichordata		1756	718	300	1		716	12	0	0		40.7745	1.67131	0	0
[Saimiri boliviensis]	Chordata		587	540	304	29		137	10	0	0		23.339	1.85185	0	0
[Salmo salar]	Chordata		1133	996	625	43		249	21	0	0		21.9771	2.10843	0	0
[Sarcophilus harrisii]	Chordata		535	438	313	25		128	11	0	0		23.9252	2.51142	0	0
[Sarcoptes scabiei]	Arthropoda		133	186	68	2		24	0	0	0		18.0451	0	0	0
[Schistosoma haematobium]	Platyhelminthes		102	78	60	1		5	0	0	0		4.90196	0	0	0
[Schistosoma japonicum]	Platyhelminthes		16	19	3	1		0	0	0	0		0	0	0	0
[Schistosoma mansoni]	Platyhelminthes		113	106	70	2		7	0	0	0		6.19469	0	0	0
[Scleropages formosus]	Chordata		641	610	284	29		153	16	0	0		23.869	2.62295	0	0
[Serinus canaria]	Chordata		467	465	325	26		125	11	0	0		26.7666	2.36559	0	0
[Solenopsis invicta]	Arthropoda		232	469	111	5		52	3	0	0		22.4138	0.639659	0	0
[Sorex araneus]	Chordata		547	524	265	30		123	6	0	0		22.4863	1.14504	0	0
[Stegastes partitus]	Chordata		802	638	389	28		204	15	0	0		25.4364	2.3511	0	0
[Stegodyphus mimosarum]	Arthropoda		383	351	179	2		90	3	0	0		23.4987	0.854701	0	0
[Stomoxys calcitrans]	Arthropoda		260	577	90	5		48	2	0	0		18.4615	0.34662	0	0
[Strongylocentrotus purpuratus]	Echinodermata		2995	756	346	5		1499	25	0	0		50.0501	3.30688	0	0
[Strongyloides ratti]	Nematoda		199	312	121	4		4	0	0	0		2.01005	0	0	0
[Struthio camelus]	Chordata		503	468	262	26		130	15	0	0		25.8449	3.20513	0	0
[Sturnus vulgaris]	Chordata		541	499	337	24		143	12	0	0		26.4325	2.40481	0	0
[Sus scrofa]	Chordata		539	529	269	28		120	10	0	0		22.2635	1.89036	0	0
[Taeniopygia guttata]	Chordata		494	427	289	26		128	11	0	0		25.9109	2.57611	0	0
[Takifugu rubripes]	Chordata		690	563	328	33		174	14	0	0		25.2174	2.48668	0	0
[Tarsius syrichta]			568	512	295	31		141	8	0	0		24.8239	1.5625	0	0
[Tauraco erythrolophus]	Chordata		406	372	231	17		104	12	0	0		25.6158	3.22581	0	0
[Tetraodon nigroviridis]	Chordata		576	461	281	30		152	14	0	0		26.3889	3.03688	0	0
[Thamnophis sirtalis]	Chordata		426	414	230	21		112	6	0	0		26.2911	1.44928	0	0
[Thelohanellus kitauei]	Cnidaria		50	1	1	7		0	0	0	0		0	0	0	0
[Tinamus guttatus]	Chordata		503	459	254	22		130	16	0	0		25.8449	3.48584	0	0
[Toxocara canis]	Nematoda		208	420	124	4		18	1	0	0		8.65385	0.238095	0	0
[Tribolium castaneum]	Arthropoda		265	528	94	8		51	3	0	0		19.2453	0.568182	0	0
[Trichechus manatus]	Chordata		615	537	289	30		149	9	0	0		24.2276	1.67598	0	0
[Trichinella britovi]	Nematoda		289	292	109	4		33	4	0	0		11.4187	1.36986	0	0
[Trichinella murrelli]	Nematoda		292	288	119	4		33	3	0	0		11.3014	1.04167	0	0
[Trichinella nativa]	Nematoda		296	291	110	4		33	2	0	0		11.1486	0.687285	0	0
[Trichinella nelsoni]	Nematoda		304	291	119	4		32	4	0	0		10.5263	1.37457	0	0
[Trichinella papuae]	Nematoda		293	271	120	4		33	2	0	0		11.2628	0.738007	0	0
[Trichinella patagoniensis]	Nematoda		299	297	121	4		33	2	0	0		11.0368	0.673401	0	0
[Trichinella pseudospiralis]	Nematoda		312	314	131	4		32	6	0	0		10.2564	1.91083	0	0
[Trichinella sp]			347	316	131	4		35	3	0	0		10.0865	0.949367	0	0
[Trichinella spiralis]	Nematoda		319	303	124	5		34	3	0	0		10.6583	0.990099	0	0
[Trichinella zimbabwensis]	Nematoda		302	287	116	4		33	3	0	0		10.9272	1.0453	0	0
[Trichogramma pretiosum]	Arthropoda		205	330	95	4		47	1	0	0		22.9268	0.30303	0	0
[Trichoplax adhaerens]	Placozoa		763	275	89	3		395	3	0	0		51.7693	1.09091	0	0
[Trichuris suis]	Nematoda		550	298	122	4		87	5	0	0		15.8182	1.67785	0	0
[Trichuris trichiura]	Nematoda		357	242	112	4		47	3	0	0		13.1653	1.23967	0	0
[Tupaia chinensis]	Chordata		601	533	318	31		149	7	0	0		24.792	1.31332	0	0
[Tursiops truncatus]	Chordata		468	386	245	21		114	6	0	0		24.359	1.5544	0	0
[Tyto alba]	Chordata		340	387	161	15		89	9	0	0		26.1765	2.32558	0	0
[Ursus maritimus]	Chordata		509	519	238	29		121	9	0	0		23.7721	1.7341	0	0
[Vicugna pacos]	Chordata		602	552	300	29		145	9	0	0		24.0864	1.63043	0	0
[Vollenhovia emeryi]	Arthropoda		222	469	98	6		54	2	0	0		24.3243	0.426439	0	0
[Wasmannia auropunctata]	Arthropoda		227	472	98	5		52	1	0	0		22.9075	0.211864	0	0
[Wuchereria bancrofti]	Nematoda		142	174	111	4		7	0	0	0		4.92958	0	0	0
[Xenopus laevis]	Chordata		172	139	25	19		48	2	0	0		27.907	1.43885	0	0
[Xenopus tropicalis]	Chordata		640	621	362	29		149	14	0	0		23.2812	2.25443	0	0
[Xiphophorus maculatus]	Chordata		739	613	360	26		190	14	0	0		25.7104	2.28385	0	0
[Zonotrichia albicollis]	Chordata		503	462	300	26		134	10	0	0		26.6402	2.1645	0	0
[Zootermopsis nevadensis]	Arthropoda		142	186	76	4		20	1	0	0		14.0845	0.537634	0	0
